# Supplementary material for: Flow-Induced Transcriptomic Remodeling of Endothelial Cells Derived From Human Induced Pluripotent Stem Cells
Source: Front Physiol. 2020 Oct 15;11:591450. doi: 10.3389/fphys.2020.591450 (PMC7593792; doi:10.3389/fphys.2020.591450)
Supplement: Supplementary Table 1 — List of differentially expressed genes upon flow exposure in (A) bulk RNASeq data, (B) scRNASeq data and (C) in combined analysis of bulk and single-cell RNASeq data. [file Table_1.XLSX]

## Sheet: Table S1A
	Upregulated and downregulated genes in scRNASeq (HEL47.2 and HEL24.3)
	Upregulated	Downregulated
	A2M	ABCA9-AS1
	ADAM15	ADM
	ADAMTS9	ALDOA
	AIF1L	ANGPT2
	AK8	ANXA1
	APLNR	ANXA3
	APOE	APLN
	APOLD1	APRT
	ATOX1	ARHGAP18
	ATP1A1	ARHGDIB
	ATP1B3	BST1
	ATP6V1D	C10orf10
	B4GALT1	C1QBP
	BCAT1	CA2
	BCL6B	CALD1
	BIN1	CAV1
	BMP1	CBLN1
	BRI3	CCDC85B
	C11orf96	CCND1
	C12orf57	CCND2
	C19orf33	CDK2AP2
	C8orf4	CHCHD10
	CALCRL	CHST1
	CARHSP1	CISD3
	CCDC109B	CITED2
	CD109	CLEC2B
	CD276	COPS6
	CD34	CRACR2B
	CD59	CRELD2
	CD81	CTGF
	CDKN1A	CTHRC1
	COLGALT1	CXCR4
	COTL1	CYR61
	COX14	DCTPP1
	CYP1A1	DCXR
	CYP1B1	DDAH1
	CYYR1	DOCK9
	DAB2	DYNLT1
	DDAH2	EBNA1BP2
	DUSP3	EBP
	DUSP4	EDN1
	DYRK2	EIF2B2
	EIF4EBP2	EIF4EBP1
	ELK3	ESM1
	EMP3	FAAP20
	ENDOD1	FABP5
	EVA1B	FAM101B
	FABP3	FAM213A
	FAM129B	FAM26D
	FAM167B	FAM43A
	FLT1	FAM89A
	FN1	GALNT1
	FTH1	GCSH
	FTL	GIMAP4
	FXYD5	GMFG
	FXYD6	GPX1
	GCLM	GPX8
	GIT1	GTF3A
	GJA4	HEY1
	GPRC5C	HLA-C
	GSTO1	HLX
	HAPLN1	HOXB5
	HEG1	HOXB6
	HES4	HPGD
	HIPK2	HYI
	HMOX1	ID3
	HS3ST1	IMP3
	HSPA12B	KCNJ2
	HTRA1	LINC00176
	HYAL2	LXN
	IGFBP4	MAST4
	IGFBP5	MGMT
	IL32	MGST1
	ISG20	MPG
	ITGA9	MPST
	JUND	MRPL15
	KCNN3	MRPL23
	KITLG	MRPS34
	KLF2	NETO2
	KLF4	NME1
	LAPTM5	NME4
	LMO2	NPM1
	LRRC32	NPM3
	MALAT1	OGFRL1
	MDK	PDGFB
	MEF2A	PDLIM2
	MEF2C	PFKP
	MESDC1	PFN1
	MLLT4	PGF
	MTRF1L	PHACTR2
	MYLK	PHLDA1
	NDRG1	PIM3
	NDUFA12	PLOD1
	NEAT1	PRDM1
	NQO1	PRDX4
	NRP2	PRDX5
	OAF	PRSS23
	PALM	RALA
	PCAT19	RAN
	PEA15	RANBP1
	PLAU	RBM3
	PLEKHA1	RGCC
	PLIN2	RP11-322E11.5
	PLK2	RPL22L1
	PLPP3	RPL3
	PLVAP	RPL4
	PLXND1	RPS19BP1
	PMP22	SAT1
	PODXL	SERPINB3
	PPP1R14A	SERPINB4
	PRCP	SLC38A1
	PRKCZ	SLITRK4
	PTMS	SMS
	PTPRB	SOD2
	PTPRE	SRM
	PTPRG	SSR3
	QKI	STUB1
	RAB11A	SYNGR2
	RAB31	TCF4
	RAMP2	THBS1
	RAPGEF1	TM4SF1
	RAPGEF5	TM4SF18
	RBPMS	TM7SF2
	RGS5	TMSB4X
	RHOA	TNFRSF12A
	RHOB	TNFSF10
	RHOC	TPM2
	RIN2	TRAPPC1
	ROBO1	TSPAN15
	RP11-14N7.2	TSPO
	RP11-923I11.8	TSTD1
	RYBP	TUBA1B
	S100A10	TXNRD2
	S100A13	UACA
	S100A4	YIPF1
	S100A6	ZDHHC12
	SCARB2
	SDCBP
	SEPT6
	SERPINE2
	SH3PXD2A
	SHE
	SLC2A1
	SLC2A3
	SLC3A2
	SLC6A6
	SLC7A11
	SLC9A3R2
	SMAGP
	STARD4
	SVIP
	SYNPO
	TEAD4
	TEK
	THBD
	TIMP3
	TJP2
	TMBIM1
	TMEM173
	TMEM184B
	TMEM2
	TNXB
	TSC22D1
	TSC22D3
	TSPAN13
	TUBA4A
	TUBB2A
	UBR4
	VAMP5
	VAMP8
	ZFP36L1

## Sheet: Table S1B
	Upregulated and downregulated genes in bulkRNASeq
	Upregulated	Downregulated
	ABCB6	AASS
	ABHD13	ABHD14B
	ABHD17A	AFMID
	ABI3	AGBL5
	AC068987.5	AGL
	AC119674.2	AHCY
	AC244197.3	AJUBA
	ACAP2	ALDH1B1
	ACER3	ALDH7A1
	ADAM10	AMOTL2
	ADAM15	AMZ2
	ADAMTS1	ANGPT2
	ADARB1	ANK2
	AFDN	ANKS6
	AFTPH	ANP32A
	AGAP3	AOX1
	AHDC1	APEH
	AK8	APH1B
	AKAP13	APLN
	AL357673.1	APOBEC3C
	AL365205.1	APRT
	ALS2	ARC
	ALS2CL	ARG2
	AMOTL1	ARHGAP18
	ANGEL1	ARHGDIB
	ANGPTL4	ARHGEF28
	ANKRD44	ARMCX4
	ANKS1A	ARVCF
	ANPEP	ASH2L
	AP000944.2	ATP5F1A
	AP5Z1	ATP5F1D
	APOL4	ATP5MC2
	APOLD1	ATP5MD
	AQP1	ATP5MPL
	AQP3	ATPAF1
	ARFGEF1	ATXN10
	ARHGAP31	B3GNT10
	ARHGEF11	B4GALT2
	ARHGEF15	BAIAP3
	ARHGEF3	BAX
	ARID5A	BCAT2
	ARL15	BCL7C
	ARL4C	BMP4
	ARL4D	BMP6
	ARRDC3	BOK
	ASAP1	BST1
	ASAP2	BTBD2
	ASXL2	BTF3L4
	ATOX1	C17orf75
	ATP6V0A1	C19orf54
	ATP6V0B	C1orf35
	ATP6V0D1	C1orf94
	ATP6V1D	C20orf27
	ATP8B1	C8orf37
	ATP8B2	CALHM4
	ATPSCKMT	CALHM5
	ATXN1L	CAP2
	B3GNT2	CARM1
	B3GNT7	CARS2
	B3GNT8	CASP8
	B4GALT3	CBR4
	BACE1	CBX7
	BCAR3	CCDC130
	BCAT1	CCDC71
	BCL6B	CCDC71L
	BRI3	CCDC81
	BROX	CCN1
	BSN	CCN2
	C11orf91	CCND2
	C11orf95	CCR10
	C11orf96	CD274
	C15orf39	CD69
	C1orf115	CDK16
	C9orf24	CDK2AP1
	CACNA1A	CDK2AP2
	CALCRL	CERS1
	CAMKK1	CFAP97
	CARD10	CHD3
	CARHSP1	CHID1
	CASKIN2	CHST14
	CASTOR1	CIRBP
	CCDC69	CITED2
	CCDC93	CLEC12B
	CCM2L	CLEC1A
	CCN3	CLEC1B
	CCND3	CNP
	CCRL2	CNTNAP1
	CCSER1	CNTNAP3
	CD180	CNTNAP3B
	CD276	COG8
	CD34	COL25A1
	CD4	COLEC10
	CD52	COPE
	CD53	COPS6
	CD81	COQ5
	CDC42BPB	COX4I1
	CDCP2	COX5A
	CDKN2D	CPSF4
	CDR2L	CRACR2B
	CFAP161	CRELD2
	CFP	CRIM1
	CHM	CRTAP
	CHRM3	CSDE1
	CHST11	CTBP1
	CHST15	CTH
	CITED4	CXADR
	CLCN5	CXCL1
	CLIC2	CXCL5
	CMKLR1	CXCL8
	CNKSR3	CYB561
	COL23A1	CYB561A3
	COLGALT1	CYC1
	CPNE8	DACH1
	CPT1A	DALRD3
	CRTC2	DAPK2
	CRYBB2	DCBLD1
	CRYBB3	DCTD
	CSF2RB	DCTPP1
	CSRNP2	DCUN1D3
	CTNS	DCXR
	CTTNBP2	DDAH1
	CTTNBP2NL	DDB1
	CYP1A1	DDHD2
	CYP1B1	DGUOK
	CYP27C1	DHTKD1
	CYTH3	DIS3L
	CYYR1	DNAJC19
	DAB2IP	DPPA4
	DAPK1	DTD2
	DCLK2	DYNLT1
	DDIT4L	DZIP3
	DEDD2	E2F5
	DENND2A	EBPL
	DENND3	ECI1
	DENND4C	EDN1
	DEPTOR	EEF2
	DIP2B	EFEMP1
	DISP1	EIF2S3
	DMRTA1	EIF3D
	DNAJC1	EIF3G
	DNASE1L1	ENAM
	DNM3	EPB41
	DOCK11	EPRS
	DOK4	ERCC2
	DUSP18	ETAA1
	DUSP22	EXOC6
	DUSP3	EXOSC5
	DUSP7	FAAP100
	DYNC1H1	FAAP20
	DYRK2	FABP5
	DYRK3	FAM131A
	EBF1	FAM161A
	EDNRB	FAM200B
	EFHD2	FAM43A
	EFNB1	FAM49A
	EHD2	FAM84B
	ELFN1	FASTK
	ELK3	FBXW8
	ELMSAN1	FBXW9
	ELN	FGFBP3
	ELOVL1	FJX1
	EMC3	FKBP8
	EMCN	FNBP1L
	EMSY	FOCAD
	ENDOD1	FRMD6
	EPHB4	FRMPD2
	EPS15L1	FSD1
	ERBIN	FUZ
	ESAM	FXN
	ESYT2	GADD45A
	ETS1	GALK1
	ETV3	GALNT1
	EVA1B	GALNT14
	EVA1C	GALNT8
	F2RL3	GBX2
	FABP3	GCAT
	FAM107A	GCN1
	FAM110D	GDF11
	FAM160A2	GDF7
	FAM167B	GIMAP8
	FAM189A2	GJA1
	FAM219A	GMFB
	FAM49B	GMFG
	FAM53B	GNB3
	FAM71F1	GOLPH3L
	FAR2	GPM6B
	FBXO30	GPS1
	FBXW7	GPX4
	FCHO2	GRAMD1C
	FGD6	GRK5
	FHDC1	HACD4
	FHOD1	HDDC3
	FIGNL2	HDGF
	FKBP15	HEBP1
	FLCN	HHEX
	FMNL3	HIF1A
	FNIP2	HIP1
	FRMD8	HIVEP1
	FSD1L	HMBS
	FTH1	HNMT
	FTL	HOXB5
	FXYD5	HPDL
	FXYD6	HTR1B
	GABRQ	HYI
	GCC2	IDNK
	GCH1	IFT122
	GCLC	IGF1
	GCLM	IGFBP1
	GGT5	IKBKE
	GIT1	IL18R1
	GJB3	IL1A
	GLS	IL1B
	GNAI3	IMP3
	GNAQ	IMPACT
	GNGT2	IMPDH2
	GOLGA7B	INO80C
	GPAT3	INSYN2B
	GPAT4	INTS11
	GPATCH2L	IRAK1
	GPCPD1	ITPRIPL1
	GPR162	IVD
	GPRC5C	JADE1
	GRASP	KARS
	GRB10	KCND2
	GRM2	KCNJ15
	GSDMA	KCTD18
	GSR	KLHL3
	GUK1	KMT5C
	HAVCR2	KRT80
	HDAC1	LCP2
	HDAC5	LDLRAD3
	HEG1	LIN28A
	HES2	LPAR4
	HIPK2	LRRC20
	HIPK3	LRRC27
	HMOX1	LRSAM1
	HR	LSM11
	HS3ST1	LY6K
	HS3ST2	LYRM1
	HSPA12B	MACROD1
	HTRA3	MAGI1
	HVCN1	MAP2K6
	HYAL1	MAP3K15
	HYAL2	MARCKS
	HYAL3	MAST4
	IER5	MBTPS2
	IFFO2	MCC
	IGF2R	MDH2
	IGFBP5	ME3
	IL16	MECR
	IL34	METTL26
	INCA1	MFSD10
	INF2	MKLN1
	INPP5K	MLLT1
	IPO13	MLST8
	IQSEC1	MMP10
	ISG20	MOGS
	ISLR2	MPG
	ITGA9	MPI
	ITPRIPL2	MPP2
	JARID2	MPP4
	JCAD	MPST
	JPH4	MRI1
	KANK2	MRPL19
	KANK3	MRPL23
	KANSL1L	MRPL40
	KBTBD2	MRPL49
	KCNJ12	MRPL51
	KCNMB1	MRPS21
	KCNN3	MRPS34
	KEAP1	MSTO1
	KIAA0355	MT2A
	KIAA0391	MTA1
	KIAA0513	MTMR1
	KIAA1211L	MTMR4
	KIAA1522	MYC
	KIAA1671	MYH10
	KIDINS220	MYL6B
	KIFC3	NABP1
	KLC1	NABP2
	KLF10	NAT14
	KLF11	NDUFAF3
	KLF2	NEDD1
	KLF4	NEFH
	KLF8	NIPSNAP1
	KLHL5	NIPSNAP2
	KRAS	NME4
	KTN1	NMT2
	L1TD1	NPFFR2
	LAPTM5	NPM3
	LBH	NRG1
	LEF1	NT5C
	LIMK2	NT5C2
	LLGL2	NT5DC1
	LMBR1	NUAK1
	LMO2	NUBP2
	LMO7	NUDT16L1
	LMTK2	NUDT17
	LPAR6	NUDT22
	LPIN2	NXPH2
	LRP12	OGFRL1
	LRP5	OPLAH
	LRRN2	P3H3
	LSMEM1	PABPC1
	LSP1	PABPC4
	LUZP1	PAFAH1B3
	LYN	PALMD
	LYPD5	PARK7
	LYST	PARP8
	MACO1	PCBD1
	MAFG	PCBP2
	MALT1	PCBP4
	MAP1S	PCCB
	MAP3K1	PDE4B
	MAP3K2	PDE7B
	MAPK11	PDGFB
	MAPK7	PDGFC
	MAPRE2	PDHB
	MAX	PDP1
	MCF2L	PDP2
	MCOLN1	PEX10
	MDGA1	PFKM
	MDGA2	PHF13
	MED13	PHLDA1
	MEF2A	PHLDB2
	MEF2D	PIDD1
	MFNG	PIK3CD
	MFSD11	PIK3CG
	MGAT1	PIM2
	MGAT4A	PIM3
	MIDN	PITPNM3
	MKNK2	PLGRKT
	MMRN2	PLOD2
	MN1	PLPP7
	MOB2	PNPLA2
	MTM1	POLDIP2
	MYCBPAP	POLR3H
	MYCN	POU2F2
	MYLK	PPM1M
	MYO18A	PPP1R35
	NAA10	PPP2R3A
	NAA80	PPP2R5E
	NAGA	PRDX5
	NARF	PRMT1
	NAV2	PRPF40B
	NCALD	PRPSAP2
	NCKAP1	PRTFDC1
	NCOA3	PRUNE2
	NDRG1	PSIP1
	NECTIN1	PSTPIP2
	NEDD9	PTGES2
	NFE2L2	PTPRF
	NKAIN2	RAB26
	NLRP1	RAB34
	NOS3	RABL6
	NOTCH1	RAC3
	NOVA2	RACK1
	NPC1	RALA
	NPW	RANGAP1
	NQO1	RCAN1
	NR3C1	REPIN1
	NRG3	RHBDF2
	NRP2	RNASEH2B
	OAF	RNF144B
	OAS2	RNF152
	OPN5	RNF41
	OSBPL8	RPL10
	OSGIN1	RPL10A
	P2RY6	RPL12
	PALM	RPL13
	PCDH12	RPL13A
	PCDHB10	RPL15
	PCDHB13	RPL18
	PCDHB14	RPL18A
	PCDHGB6	RPL22
	PCDHGB7	RPL23
	PCF11	RPL23A
	PCSK7	RPL28
	PHLDB1	RPL29
	PI16	RPL3
	PI4KA	RPL35
	PIP5K1C	RPL35A
	PITPNA	RPL36
	PITPNC1	RPL37
	PITPNM2	RPL37A
	PKD1L1	RPL4
	PLAU	RPL5
	PLEC	RPL8
	PLEKHA1	RPL9
	PLEKHB2	RPLP0
	PLEKHF2	RPP25L
	PLEKHG1	RPS14
	PLEKHG5	RPS15
	PLEKHO2	RPS15A
	PLIN2	RPS16
	PLK2	RPS2
	PLPP1	RPS21
	PLPP3	RPS29
	PLVAP	RPS3
	PLXND1	RPS6
	PMP22	RPS7
	PNP	RPSA
	PNPLA8	RTL10
	PODXL	RTL5
	PPARD	SAMD1
	PPFIA1	SARM1
	PPFIBP1	SCAND1
	PPP1R9B	SCRN1
	PPP3CC	SDHAF4
	PRKCZ	SELE
	PROSER2	SERPINB3
	PRXL2C	SERPINB4
	PSEN1	SFXN2
	PTGDR	SFXN4
	PTP4A3	SH3GLB2
	PTPN12	SHMT1
	PTPN6	SIRT3
	PTPRB	SLC11A2
	PTPRE	SLC24A1
	PTPRG	SLC25A12
	PTPRM	SLC25A15
	PTPRR	SLC25A29
	RAB11A	SLC25A30
	RAB14	SLC35C2
	RAB21	SLC35F2
	RAB31	SLC38A2
	RAB37	SLC39A13
	RABGAP1L	SLC46A1
	RALGAPA1	SLC50A1
	RAMP2	SLC9A5
	RAP1B	SLITRK4
	RAP2B	SNRPA
	RAPGEF1	SNRPD2
	RAPGEF4	SOCS1
	RAPGEF5	SOST
	RASL10A	SPAAR
	RASSF3	SPTA1
	RBPMS	SRRM3
	RCN3	SSBP3
	REEP3	ST3GAL6
	REP15	STAMBP
	RHOA	STK32C
	RIC8B	STK33
	RIN2	STUB1
	RIN3	STX10
	RIPOR1	TADA3
	RIT1	TAF6
	RLF	TAF9B
	RNASE10	TANK
	RNF115	TARBP1
	RNF122	TARS2
	RNF13	TATDN1
	RNF185	TBC1D5
	ROBO1	TFPI2
	RP1	TGM2
	RREB1	THBS1
	RTN4R	THOC5
	RTN4RL1	TIFA
	RUSC1	TIMM17B
	RXRA	TKFC
	RYBP	TM7SF2
	S100A1	TMCC2
	S100P	TMEM120B
	SAMD4B	TMEM14B
	SCML1	TMEM170B
	SCUBE2	TMEM177
	SCYL2	TMEM178A
	SEC11C	TMEM235
	SEMA3F	TMEM237
	SEMA4B	TMEM243
	SEMA4C	TMEM98
	SEMA7A	TMSB4X
	SERTAD2	TNFRSF10B
	SEZ6	TNFSF15
	SFRP1	TNPO2
	SH2B3	TOMM20
	SH2D3C	TPM2
	SH2D4B	TRA2A
	SH3BP2	TRAF7
	SH3PXD2A	TRAPPC1
	SH3TC2	TRIAP1
	SHANK3	TRIM25
	SIGIRR	TRIM28
	SIN3B	TRIM5
	SLC14A1	TRIM65
	SLC16A14	TRPM6
	SLC17A5	TRPT1
	SLC22A1	TSPAN15
	SLC24A4	TSPO
	SLC25A37	TUFM
	SLC2A1	TXN2
	SLC2A13	TXNDC5
	SLC2A3	TXNRD2
	SLC31A2	UACA
	SLC35E4	UGCG
	SLC36A1	ULK2
	SLC38A6	UNC5A
	SLC38A7	UROD
	SLC38A9	USE1
	SLC46A3	VDAC2
	SLC52A3	VIM
	SLC6A6	VLDLR
	SLC7A11	VPS25
	SLC7A6	VPS36
	SLC8B1	VWA5A
	SLC9A3R2	VWA8
	SLCO2B1	VWF
	SLCO3A1	WARS
	SLCO4C1	WDR54
	SLFN11	WDR86
	SLFN5	XIRP2
	SLK	XPC
	SMAD5	XRCC1
	SMAGP	XXYLT1
	SMIM20	XYLT2
	SNTB1	YDJC
	SNX25	YPEL2
	SNX29	ZBTB18
	SOAT1	ZC3H7B
	SOCS5	ZDHHC12
	SOS1	ZMYM3
	SOX13	ZNF462
	SP6	ZNF581
	SPAG9	ZNF696
	SPG7	ZNF839
	SPOCK2
	SPRED2
	SPTAN1
	SPTBN1
	SSH1
	ST3GAL2
	ST6GALNAC1
	ST8SIA6
	STARD4
	STARD8
	STC1
	STIM2
	STK40
	STRN3
	STYK1
	SUSD6
	SYN3
	SYNE3
	SYNJ1
	SYT17
	SYTL4
	TACC2
	TANC2
	TAOK3
	TBC1D1
	TBC1D12
	TBC1D2
	TBC1D20
	TBK1
	TBPL1
	TBRG1
	TBXA2R
	TBXAS1
	TCIM
	TEAD4
	TEK
	TESC
	TEX264
	TFEB
	TFEC
	THBD
	TIAF1
	TIMP1
	TIMP3
	TJP2
	TLNRD1
	TLR4
	TMBIM1
	TMC7
	TMEM104
	TMEM127
	TMEM131
	TMEM173
	TMEM184B
	TMEM9B
	TNFAIP1
	TNFRSF1A
	TNFRSF25
	TNS2
	TNXB
	TPST2
	TRAF3IP1
	TRAF6
	TRAK1
	TRH
	TRIB2
	TRIM2
	TSC2
	TSC22D1
	TSC22D3
	TSKU
	TSPAN13
	TSPAN14
	TTL
	TUBA4A
	TUBB2A
	TUT7
	TXNRD1
	UAP1L1
	UBAP2
	UBE2F
	UBN1
	UBR3
	UBR4
	UNC13A
	UNC50
	UNC5B
	UPP1
	UTRN
	VANGL1
	VCPIP1
	VEGFC
	VGLL4
	VIP
	VPS13D
	VPS37B
	VTI1A
	WASHC2A
	WSCD2
	XKR4
	YES1
	YTHDF3
	YWHAH
	ZBTB40
	ZBTB46
	ZBTB7A
	ZC3H12C
	ZC3HAV1
	ZFHX3
	ZFP36L2
	ZFYVE28
	ZMIZ1
	ZMIZ2
	ZNF12
	ZNF160
	ZNF318
	ZNF326
	ZNF347
	ZNF442
	ZNF467
	ZNF585B
	ZNF608
	ZNF75D
	ZNF765
	ZNF800
	ZNF81
	ZNF844
	ZNFX1
	ZSCAN5A
	ZSWIM8
	ZZEF1

## Sheet: Table S1C
	Upregulated and downregulated genes in scRNASeq and bulkRNASeq combined
	Upregulated	Downregulated
	ADAM15	ANGPT2
	AK8	APLN
	APOLD1	APRT
	ATOX1	ARHGAP18
	ATP6V1D	ARHGDIB
	BCAT1	BST1
	BCL6B	CCND2
	BRI3	CDK2AP2
	C11orf96	CITED2
	CALCRL	COPS6
	CARHSP1	CRACR2B
	CD276	CRELD2
	CD34	DCTPP1
	CD81	DCXR
	COLGALT1	DDAH1
	CYP1A1	DYNLT1
	CYP1B1	EDN1
	CYYR1	FAAP20
	DUSP3	FABP5
	DYRK2	FAM43A
	ELK3	GALNT1
	ENDOD1	GMFG
	EVA1B	HOXB5
	FABP3	HYI
	FAM167B	IMP3
	FTH1	MAST4
	FTL	MPG
	FXYD5	MPST
	FXYD6	MRPL23
	GCLM	MRPS34
	GIT1	NME4
	GPRC5C	NPM3
	HEG1	OGFRL1
	HIPK2	PDGFB
	HMOX1	PHLDA1
	HS3ST1	PIM3
	HSPA12B	PRDX5
	HYAL2	RALA
	IGFBP5	RPL3
	ISG20	RPL4
	ITGA9	SERPINB3
	KCNN3	SERPINB4
	KLF2	SLITRK4
	KLF4	STUB1
	LAPTM5	THBS1
	LMO2	TM7SF2
	MEF2A	TMSB4X
	MYLK	TPM2
	NDRG1	TRAPPC1
	NQO1	TSPAN15
	NRP2	TSPO
	OAF	TXNRD2
	PALM	UACA
	PLAU	ZDHHC12
	PLEKHA1
	PLIN2
	PLK2
	PLPP3
	PLVAP
	PLXND1
	PMP22
	PODXL
	PRKCZ
	PTPRB
	PTPRE
	PTPRG
	RAB11A
	RAB31
	RAMP2
	RAPGEF1
	RAPGEF5
	RBPMS
	RHOA
	RIN2
	ROBO1
	RYBP
	SH3PXD2A
	SLC2A1
	SLC2A3
	SLC6A6
	SLC7A11
	SLC9A3R2
	SMAGP
	STARD4
	TEAD4
	TEK
	THBD
	TIMP3
	TJP2
	TMBIM1
	TMEM173
	TMEM184B
	TNXB
	TSC22D1
	TSC22D3
	TSPAN13
	TUBA4A
	TUBB2A
	UBR4
